# Supplementary material for: Long-Term Results of Immunogenicity of Booster Vaccination against SARS-CoV-2 (Hybrid COV-RAPEL TR Study) in Turkiye: A Double-Blind, Randomized, Controlled, Multicenter Phase 2 Clinical Study
Source: Vaccines (Basel). 2023 Jul 12;11(7):1234. doi: 10.3390/vaccines11071234 (PMC10416156; doi:10.3390/vaccines11071234)
Supplement: Supplementary file 1 [file vaccines-11-01234-s001.zip]

Archive with 2 entries (2 files):
- Supplemantary Material S2-proofread-11.07.2023.pdf
- Supplementary Material S1-proofread-11.07.2023.pdf
